# Supplementary material for: In Vitro and In Vivo Effects of SerpinA1 on the Modulation of Transthyretin Proteolysis
Source: Int J Mol Sci. 2021 Aug 31;22(17):9488. doi: 10.3390/ijms22179488 (PMC8430710; doi:10.3390/ijms22179488)
Supplement: Supplementary file 1 [file ijms-22-09488-s001.zip]

Archive with 9 entries (9 files):
- Captions of Supplementary Materials.pdf
- Figure S1.tif
- Figure S2.tif
- Figure S3A.tif
- Figure S3B.tif
- Figure S3C.tif
- Figure S4.tif
- Figure S5.tif
- Table S1.tif
